# Supplementary material for: Characterization and genome analysis of phage vB_KpnS_SXFY507 against Klebsiella pneumoniae and efficacy assessment in Galleria mellonella larvae
Source: Front Microbiol. 2023 Jan 30;14:1081715. doi: 10.3389/fmicb.2023.1081715 (PMC9922705; doi:10.3389/fmicb.2023.1081715)
Supplement: Supplementary file 1 [file Table_1.XLS]

## Sheet: Sheet2
Bacterium	Strain	Origin	Carbapenemase-activity	Lytic activity
Klebsiella pneumoniae	Kpn-ESBL-u1	Public hospital A in Taiyuan City	No activity	+
Klebsiella pneumoniae	Kpn-ESBL-2	Public hospital A in Taiyuan City	No activity	-
Klebsiella pneumoniae	231	Public hospital A in Taiyuan City	Carbapenemase A	-
Klebsiella pneumoniae	507	Public hospital A in Taiyuan City	Carbapenemase A	+
Klebsiella pneumoniae	346	Public hospital A in Taiyuan City	Carbapenemase A	+
Klebsiella pneumoniae	1037	Public hospital A in Taiyuan City	Carbapenemase A	-
Klebsiella pneumoniae	676	Public hospital A in Taiyuan City	Carbapenemase A	+
Klebsiella pneumoniae	491	Public hospital A in Taiyuan City	Carbapenemase A	+
Klebsiella pneumoniae	127	Public hospital A in Taiyuan City	Carbapenemase A	-
Klebsiella pneumoniae	Kpn-87	Public hospital B in Taiyuan City	Carbapenemase B	+
Klebsiella pneumoniae	Kpn-90	Public hospital B in Taiyuan City	Carbapenemase B	+
Klebsiella pneumoniae	Kpn-93	Public hospital B in Taiyuan City	Carbapenemase B	+
Klebsiella pneumoniae	Kpn-96	Public hospital B in Taiyuan City	Carbapenemase B	+
Klebsiella pneumoniae	Kpn-106	Public hospital B in Taiyuan City	Carbapenemase B	+
Klebsiella pneumoniae	Kpn-110	Public hospital B in Taiyuan City	Carbapenemase B	+
Klebsiella pneumoniae	K1	Public hospital C in Taiyuan City	Carbapenemase A	+
Klebsiella pneumoniae	K2	Public hospital C in Taiyuan City	Carbapenemase A	+
Klebsiella pneumoniae	K3	Public hospital C in Taiyuan City	Carbapenemase A	+
Klebsiella pneumoniae	K4	Public hospital C in Taiyuan City	Carbapenemase A	+
Klebsiella pneumoniae	K5	Public hospital C in Taiyuan City	Carbapenemase A	+
Klebsiella pneumoniae	K6	Public hospital C in Taiyuan City	Carbapenemase A	+
Klebsiella pneumoniae	K7	Public hospital C in Taiyuan City	Carbapenemase A	+
Klebsiella pneumoniae	K8	Public hospital C in Taiyuan City	Carbapenemase A	+
Klebsiella pneumoniae	K9	Public hospital C in Taiyuan City	Carbapenemase A	+
Klebsiella pneumoniae	K10	Public hospital C in Taiyuan City	Carbapenemase A	+
Klebsiella pneumoniae	ATCC BAA-2146	N/A	Carbapenemase B	+
Klebsiella pneumoniae	ATCC BAA-1705	N/A	Carbapenemase A	+
